# Supplementary material for: A Multi-Stakeholder Perspective on Integrating Genomic Sequencing into Newborn Screening: An Interview Study
Source: Int J Neonatal Screen. 2026 Mar 26;12(2):19. doi: 10.3390/ijns12020019 (PMC13108013; doi:10.3390/ijns12020019)
Supplement: Supplementary file 1 [file IJNS-12-00019-s001.zip]

Archive with 1 entries (1 files):
- IJNS-4069644-supplementary.pdf
